# Supplementary material for: Fermentation Technologies to Produce and Improve Alternative Protein Sources
Source: Foods. 2025 Dec 31;15(1):117. doi: 10.3390/foods15010117 (PMC12785468; doi:10.3390/foods15010117)
Supplement: Supplementary file 1 [file foods-15-00117-s001.zip]

Archive with 1 entries (1 files):
- foods-4018323-supplementary.pdf
